# Supplementary material for: The autophagic response to Staphylococcus aureus provides an intracellular niche in neutrophils
Source: Autophagy. 2020 Mar 15;17(4):888–902. doi: 10.1080/15548627.2020.1739443 (PMC8078660; doi:10.1080/15548627.2020.1739443)
Supplement: Supplemental Material [file KAUP_A_1739443_SM7150.zip]

Archive with 5 entries (5 files):
- Figure S1.tif
- Figure S2.tif
- Figure S3.tif
- Figure S4.tif
- Supplementary Figure Legends R3.docx
